# Supplementary material for: Chromosomal localization of cohesin is differentially regulated by WIZ, WAPL, and G9a
Source: BMC Genomics. 2022 Apr 30;23:337. doi: 10.1186/s12864-022-08574-w (PMC9063240; doi:10.1186/s12864-022-08574-w)
Supplement: Supplementary file 1 — Additional file 1. [file 12864_2022_8574_MOESM1_ESM.xlsx]

## Sheet: Table S1. Datasets
Table S1. Datasets used in the current study
Data Type	Factor / Replicate	Cell Type	Factor Accession Number	Background Accession Number
ChIP-seq	CTCF Rep 1	WT mESC	GSM4074279	GSE137285
ChIP-seq	CTCF Rep 2	WT mESC	GSM4074280	GSE137285
ChIP-seq	RAD21 Rep 1	WT mESC	GSM4074281	GSE137285
ChIP-seq	RAD21 Rep 2	WT mESC	GSM4074282	GSE137285
ChIP-seq	OCT4	WT mESC	GSM1082340	GSE44286
ChIP-seq	SOX2	WT mESC	GSM1082341	GSE44286
ChIP-seq	NANOG	WT mESC	GSM1082342	GSE44286
ChIP-seq	CTCF Rep 1	Wizdel mESC	GSM4074287	GSE137285
ChIP-seq	CTCF Rep 2	Wizdel mESC	GSM4074288	GSE137285
ChIP-seq	RAD21 Rep 1	Wizdel mESC	GSM4074289	GSE137285
ChIP-seq	RAD21 Rep 2	Wizdel mESC	GSM4074290	GSE137285
ATAC-seq	Replicate 1	WT mESC	GSM2586558	GSE98063
ATAC-seq	Replicate 2	WT mESC	GSM2586559	GSE98063
ChIP-seq	H3K4me1	WT mESC	GSM2866467	GSE107406
ChIP-seq	H3K4me2	WT mESC	GSM2866468	GSE107406
ChIP-seq	H3K4me3	WT mESC	GSM2866469	GSE107406
ChIP-seq	H3K9me1	WT mESC	GSM1543627	GSE54412
ChIP-seq	H3K9me2 Rep 1	WT mESC	GSM1314605	GSE54412
ChIP-seq	H3K9me2 Rep 2	WT mESC	GSM1543602	GSE54412
ChIP-seq	H3K9me2 Rep 3	WT mESC	GSM1543614	GSE54412
ChIP-seq	H3K9me3	WT mESC	GSM1880579	GSE73004
ChIP-seq	SMC3 Rep 1	WT mESC	GSM4844237	GSE138102
ChIP-seq	SMC3 Rep 2	WT mESC	GSM4844236	GSE138102
ChIP-seq	SMC3 Rep 1	G9a KO mESC	GSM4844235	GSE138102
ChIP-seq	SMC3 Rep 2	G9a DKO mESC	GSM4844234	GSE138102
ChIP-seq	SMC3 Rep 1 Input	WT mESC	GSM4099394	GSE138102
ChIP-seq	SMC3 Rep 2 Input	WT mESC	GSM4099393	GSE138102
ChIP-seq	SMC3 Rep 1 Input	G9a KO mESC	GSM4099392	GSE138102
ChIP-seq	SMC3 Rep 2 Input	G9a DKO mESC	GSM4099391	GSE138102
ChIP-seq	RAD21 Rep 1	WT mESC	GSM3992901	GSE135180
ChIP-seq	RAD21 Rep 2	WT mESC	GSM3992903	GSE135180
ChIP-seq	RAD21 Rep 1	WAPL-AID mESC	GSM3992902	GSE135180
ChIP-seq	RAD21 Rep 2	WAPL-AID mESC	GSM3992904	GSE135180
ChIP-seq	SP1	WT mESC	GSM3602631	GSE126496
ChIA-PET	SMC1	WT mESC	GSM1397342	GSE57911
ChIA-PET	SMC1	WT mESC	GSM1480237	GSE57911
