# Supplementary material for: Chromosomal localization of cohesin is differentially regulated by WIZ, WAPL, and G9a
Source: BMC Genomics. 2022 Apr 30;23:337. doi: 10.1186/s12864-022-08574-w (PMC9063240; doi:10.1186/s12864-022-08574-w)
Supplement: Supplementary file 3 — Additional file 3. [file 12864_2022_8574_MOESM3_ESM.xlsx]

## Sheet: Motifs from ectopic WIZdel
Table S2. Motif analysis, related to Figure 5
MOTIF_INDEX	MOTIF_SOURCE	MOTIF_ID	ALT_ID	CONSENSUS	WIDTH	SITES	E-VALUE	E-VALUE_SOURCE	MOST_SIMILAR_MOTIF_SOURCE	MOST_SIMILAR_MOTIF	URL
1	MEME	GSRGGRGGCRGSGSG	MEME-1	GSRGGRGGCRGSGSG	15	11629	########	MEME	db/JASPAR/JASPAR2018_CORE_vertebrates_non-redundant.meme	MA0516.1 (SP2)	http://jaspar2018.genereg.net/matrix/MA0516.1
2	MEME	CMRRGC	MEME-2	CMRRGC	6	20232	1.4e-45	MEME	db/JASPAR/JASPAR2018_CORE_vertebrates_non-redundant.meme	MA0810.1 (TFAP2A(var.2))	http://jaspar2018.genereg.net/matrix/MA0810.1
3	STREME	1-CCCCKCCC	STREME-1	CCCCKCCC	8	14088	5.8e-30	STREME	db/JASPAR/JASPAR2018_CORE_vertebrates_non-redundant.meme	MA0079.3 (SP1)	http://jaspar2018.genereg.net/matrix/MA0079.3
4	STREME	2-CCGGGC	STREME-2	CCGGGC	6	13293	3e-18	STREME	db/JASPAR/JASPAR2018_CORE_vertebrates_non-redundant.meme	MA0106.3 (TP53)	http://jaspar2018.genereg.net/matrix/MA0106.3
5	STREME	3-CCTSCTC	STREME-3	CCTSCTC	7	6207	2e-06	STREME	db/JASPAR/JASPAR2018_CORE_vertebrates_non-redundant.meme	MA0528.1 (ZNF263)	http://jaspar2018.genereg.net/matrix/MA0528.1
6	STREME	4-CCTSCG	STREME-4	CCTSCG	6	17608	0.0002	STREME	db/JASPAR/JASPAR2018_CORE_vertebrates_non-redundant.meme	MA0506.1 (NRF1)	http://jaspar2018.genereg.net/matrix/MA0506.1
# MEME-ChIP (Motif Analysis of Large Nucleotide Datasets): Version 5.4.1 released on Sat Aug 21 19:23:23 2021 -0700
# The format of this file is described at https://meme-suite.org/meme//doc/meme-chip-output-format.html
# meme-chip -oc . -time 240 -ccut 100 -fdesc description -dna -neg sharewiz -order 2 -minw 6 -maxw 15 -db db/JASPAR/JASPAR2018_CORE_vertebrates_non-redundant.meme -db db/MOUSE/uniprobe_mouse.meme -db db/EUKARYOTE/jolma2013.meme -meme-mod zoops -meme-nmotifs 3 -meme-searchsize 100000 -streme-pvt 0.05 -streme-totallength 4000000 -centrimo-score 5.0 -centrimo-ethresh 10.0 c58-ect

## Sheet: Motifs from ectopic WAPL-AID
MOTIF_INDEX	MOTIF_SOURCE	MOTIF_ID	ALT_ID	CONSENSUS	WIDTH	SITES	E-VALUE	E-VALUE_SOURCE	MOST_SIMILAR_MOTIF_SOURCE	MOST_SIMILAR_MOTIF	URL
1	MEME	GCSSSGCSSSG	MEME-1	GCSSSGCSSSG	11	3309	########	MEME	db/MOUSE/uniprobe_mouse.meme	UP00043_2 (Bcl6b_secondary)	http://thebrain.bwh.harvard.edu/uniprobe/details2.php?id=00043
2	MEME	CKCSYSS	MEME-2	CKCSYSS	7	4209	1.2e-62	MEME
3	MEME	CCSHVSCC	MEME-3	CCSHVSCC	8	6640	1e-21	MEME
4	STREME	1-MCSCGGCCGSGK	STREME-1	MCSCGGCCGSGK	12	3057	9.7e-18	STREME	db/JASPAR/JASPAR2018_CORE_vertebrates_non-redundant.meme	MA0146.2 (Zfx)	http://jaspar2018.genereg.net/matrix/MA0146.2
5	STREME	2-KCSSSGM	STREME-2	KCSSSGM	7	3230	7.9e-13	STREME
6	STREME	3-CCCCTCSC	STREME-3	CCCCTCSC	8	3738	8.5e-09	STREME	db/JASPAR/JASPAR2018_CORE_vertebrates_non-redundant.meme	MA0516.1 (SP2)	http://jaspar2018.genereg.net/matrix/MA0516.1
7	STREME	4-CCGSAG	STREME-4	CCGSAG	6	4367	2.2e-05	STREME
8	STREME	5-CCYRGG	STREME-5	CCYRGG	6	1709	0.00048	STREME
9	STREME	6-MGGGKC	STREME-6	MGGGKC	6	2124	0.042	STREME
# MEME-ChIP (Motif Analysis of Large Nucleotide Datasets): Version 5.4.1 released on Sat Aug 21 19:23:23 2021 -0700
# The format of this file is described at https://meme-suite.org/meme//doc/meme-chip-output-format.html
# meme-chip -oc . -time 240 -ccut 100 -fdesc description -dna -neg sharewapl -order 2 -minw 6 -maxw 15 -db db/JASPAR/JASPAR2018_CORE_vertebrates_non-redundant.meme -db db/MOUSE/uniprobe_mouse.meme -db db/EUKARYOTE/jolma2013.meme -meme-mod zoops -meme-nmotifs 3 -meme-searchsize 100000 -streme-pvt 0.05 -streme-totallength 4000000 -centrimo-score 5.0 -centrimo-ethresh 10.0 wapl-ect

## Sheet: Motifs from ectopic G9a KO
MOTIF_INDEX	MOTIF_SOURCE	MOTIF_ID	ALT_ID	CONSENSUS	WIDTH	SITES	E-VALUE	E-VALUE_SOURCE	MOST_SIMILAR_MOTIF_SOURCE	MOST_SIMILAR_MOTIF	URL
1	MEME	TGATTW	MEME-1	TGATTW	6	12340	2.4e-31	MEME
2	MEME	SAAGGA	MEME-2	SAAGGA	6	9317	6.2e-07	MEME	db/JASPAR/JASPAR2018_CORE_vertebrates_non-redundant.meme	MA0149.1 (EWSR1-FLI1)	http://jaspar2018.genereg.net/matrix/MA0149.1
3	STREME	1-ATGAAG	STREME-1	ATGAAG	6	10799	7.4e-06	STREME
4	STREME	2-ATGRTT	STREME-2	ATGRTT	6	4572	0.0014	STREME
5	STREME	3-CCTCAG	STREME-3	CCTCAG	6	8190	0.014	STREME
6	STREME	4-AACARA	STREME-4	AACARA	6	10424	0.027	STREME	db/JASPAR/JASPAR2018_CORE_vertebrates_non-redundant.meme	MA0481.2 (FOXP1)	http://jaspar2018.genereg.net/matrix/MA0481.2
# MEME-ChIP (Motif Analysis of Large Nucleotide Datasets): Version 5.4.1 released on Sat Aug 21 19:23:23 2021 -0700
# The format of this file is described at https://meme-suite.org/meme//doc/meme-chip-output-format.html
# meme-chip -oc . -time 240 -ccut 100 -fdesc description -dna -neg shareg9a -order 2 -minw 6 -maxw 15 -db db/JASPAR/JASPAR2018_CORE_vertebrates_non-redundant.meme -db db/MOUSE/uniprobe_mouse.meme -db db/EUKARYOTE/jolma2013.meme -meme-mod zoops -meme-nmotifs 3 -meme-searchsize 100000 -streme-pvt 0.05 -streme-totallength 4000000 -centrimo-score 5.0 -centrimo-ethresh 10.0 g9a-ect
